# Supplementary material for: A Quantitative Analysis of Micrurus Coral Snakes Reveals Unexpected Variation in Stereotyped Anti-Predator Displays Within a Mimicry System
Source: Integr Org Biol. 2020 Mar 2;2(1):obaa006. doi: 10.1093/iob/obaa006 (PMC7671125; doi:10.1093/iob/obaa006)
Supplement: obaa006_Supplementary_Data [file obaa006_supplementary_data.zip]

Archive with 2 entries (2 files):
- Appendix Video A1.mp4
- Supporting Information.pdf
